# Supplementary material for: Pharmaceutical Potential of High-Altitude Plants for Fatigue-Related Disorders: A Review
Source: Plants (Basel). 2022 Jul 31;11(15):2004. doi: 10.3390/plants11152004 (PMC9370126; doi:10.3390/plants11152004)
Supplement: Supplementary file 1 [file plants-11-02004-s001.zip]

Archive with 1 entries (1 files):
- plants-1833851-supplementary.pdf
